# Supplementary material for: Representation of Ecological Systems within the Protected Areas Network of the Continental United States
Source: PLoS One. 2013 Jan 23;8(1):e54689. doi: 10.1371/journal.pone.0054689 (PMC3553064; doi:10.1371/journal.pone.0054689)
Supplement: Table S1 — Area (ha) and percent area of ecological systems by protection status nested into Level I and II land cover groups [23] , [24] . All 5 Level I groups, 37 Level II groups, and 518 ecological systems are listed. See Table 1 for protection status descriptions. Only non-modified, non-aquatic ecological systems are included (n = 518). (XLSX) [file pone.0054689.s001.xlsx]

## Sheet: Summary Level 1, 2, 3
Table S1. Area (ha) and percent area of ecological systems by protection status nested in Level I and II land cover groups [23, 24]. All 5 Level I groups, 37 Level II groups, and 518 ecological systems are listed. See Table 1 for protection status descriptions. Only non-modified, non-aquatic systems are incuded.
Level I	Level II	Ecological System	Lands managed to maintain biodiversity (hectares)	Lands managed for multiple-use (hectares)	Lands with no permanent protection (hectares)	Total Area (hectares)	Percent area of lands managed to maintain biodiversity	Percent area of lands managed for multiple-use	Percent area of lands with no permanent protection (hectares)
Forest and woodland systems			2.26874e+07	5.62804e+07	1.23415e+08	2.02383e+08	11.2101	27.8089	60.981
	Deciduous dominated forest and woodland (mesic-wet)		424791	1.04556e+06	9.62534e+06	1.10957e+07	3.82844	9.4231	86.7485
		Boreal Aspen-Birch Forest	140577	638587	925730	1.70489e+06	8.2455	37.4561	54.2984
		East Gulf Coastal Plain Northern Mesic Hardwood Forest	7172.55	27401.3	476755	511329	1.40273	5.35884	93.2384
		East Gulf Coastal Plain Southern Mesic Slope Forest	2098.71	29476.6	418996	450571	0.465789	6.54205	92.9922
		Edwards Plateau Mesic Canyon	285.21	888.93	17900.7	19074.9	1.49521	4.66022	93.8446
		Ozark-Ouachita Mesic Hardwood Forest	15860.6	27781.1	192480	236122	6.71713	11.7656	81.5173
		South-Central Interior Mesophytic Forest	211193	244553	5.83496e+06	6.2907e+06	3.35723	3.88753	92.7552
		Southern Crowley's Ridge Mesic Loess Slope Forest	1349.82	3287.52	67928.8	72566.1	1.86012	4.53038	93.6095
		Southern Piedmont Mesic Forest	7839.72	25512.6	657697	691049	1.13447	3.69186	95.1737
		West Gulf Coastal Plain Mesic Hardwood Forest	38414.4	48070.3	1.0329e+06	1.11938e+06	3.43176	4.29437	92.2739
	Deciduous dominated forest and woodland (xeric-mesic)		4.82696e+06	7.60944e+06	5.50822e+07	6.75186e+07	7.14908	11.2701	81.5808
		Allegheny-Cumberland Dry Oak Forest and Woodland	142924	267031	4.17264e+06	4.5826e+06	3.11885	5.82707	91.0541
		Atlantic Coastal Plain Dry and Dry-Mesic Oak Forest	67604.4	84635.3	1.69454e+06	1.84678e+06	3.66067	4.58286	91.7565
		Central and South Texas Coastal Fringe Forest and Woodland	20385.4	659.34	279670	300714	6.77898	0.219258	93.0018
		Central and Southern Appalachian Montane Oak Forest	27443.2	70008.8	106752	204204	13.4391	34.2838	52.277
		Central and Southern Appalachian Northern Hardwood Forest	26617.8	21542.3	18317.2	66477.2	40.0404	32.4055	27.554
		Central Interior Highlands Dry Acidic Glade and Barrens	10810.4	296.82	12998.9	24106.1	44.845	1.23131	53.9237
		Crosstimbers Oak Forest and Woodland	49229.1	66205.1	2.57877e+06	2.69421e+06	1.82722	2.45731	95.7155
		East Gulf Coastal Plain Limestone Forest	25.29	2134.08	54184.6	56344	0.044885	3.78759	96.1675
		East Gulf Coastal Plain Northern Dry Upland Hardwood Forest	9214.83	5380.74	378446	393041	2.34449	1.369	96.2865
		East Gulf Coastal Plain Northern Loess Bluff Forest	1369.17	2669.4	190634	194673	0.703318	1.37122	97.9255
		East Gulf Coastal Plain Northern Loess Plain Oak-Hickory Upland	1797.66	2213.91	323972	327983	0.548095	0.675007	98.7769
		East Gulf Coastal Plain Southern Loess Bluff Forest	1880.82	4646.88	191257	197785	0.950943	2.34946	96.6996
		East-Central Texas Plains Post Oak Savanna and Woodland	9424.53	11375.8	942965	963765	0.977886	1.18035	97.8418
		Eastern Great Plains Tallgrass Aspen Parkland	11413.5	3654.72	42523.9	57592.2	19.8179	6.34586	73.8363
		Edwards Plateau Dry-Mesic Slope Forest and Woodland	1975.5	10808.7	356731	369515	0.534619	2.92511	96.5403
		Edwards Plateau Limestone Savanna and Woodland	9285.93	59095	4.12674e+06	4.19512e+06	0.221351	1.40866	98.37
		Laurentian-Acadian Northern Hardwoods Forest	2.06292e+06	1.92401e+06	1.17755e+07	1.57624e+07	13.0876	12.2063	74.7061
		Lower Mississippi River Dune Woodland and Forest	1096.92	61.29	16257.6	17415.8	6.29842	0.351922	93.3497
		Mediterranean California Mixed Oak Woodland	47963.6	204732	239101	491797	9.75272	41.6294	48.6178
		Mississippi River Alluvial Plain Dry-Mesic Loess Slope Forest	32.58	2025.63	2642.13	4700.34	0.693141	43.0954	56.2115
		North Pacific Broadleaf Landslide Forest and Shrubland	5212.44	49696.2	82127	137036	3.80371	36.2652	59.9311
		North Pacific Oak Woodland	3890.88	8735.58	176989	189616	2.05198	4.60699	93.341
		North-Central Interior Beech-Maple Forest	20941.4	54657.8	1.38402e+06	1.45962e+06	1.43472	3.74467	94.8206
		North-Central Interior Dry Oak Forest and Woodland	61313.8	33723.5	930823	1.02586e+06	5.97681	3.28734	90.7358
		North-Central Interior Dry-Mesic Oak Forest and Woodland	133384	179926	3.52682e+06	3.84013e+06	3.47343	4.68543	91.8411
		North-Central Interior Maple-Basswood Forest	111162	49031.1	2.41381e+06	2.574e+06	4.31863	1.90486	93.7765
		Northeastern Interior Dry Oak Forest	159254	382485	900421	1.44216e+06	11.0427	26.5217	62.4356
		Northeastern Interior Dry-Mesic Oak Forest	69535.8	324995	1.80487e+06	2.1994e+06	3.16158	14.7765	82.0619
		Northern Atlantic Coastal Plain Dry Hardwood Forest	16528.9	22094.2	220509	259132	6.37856	8.52624	85.0952
		Northwestern Great Plains Aspen Forest and Parkland	0.54	12.42	59.58	72.54	0.744417	17.1216	82.134
		Ouachita Montane Oak Forest	1867.14	655.56	187.83	2710.53	68.8847	24.1857	6.92964
		Ozark-Ouachita Dry Oak Woodland	5958.99	3720.69	255114	264794	2.25043	1.40513	96.3444
		Ozark-Ouachita Dry-Mesic Oak Forest	756408	814625	6.84137e+06	8.4124e+06	8.99158	9.68362	81.3248
		Ridge and Valley Calcareous Valley Bottom Glade and Woodland	29.88	4.41	772.83	807.12	3.70205	0.546387	95.7516
		Rocky Mountain Aspen Forest and Woodland	391891	1.8445e+06	829555	3.06595e+06	12.782	60.1609	27.0571
		Rocky Mountain Bigtooth Maple Ravine Woodland	10966.1	50511.7	67013.4	128491	8.53455	39.3114	52.1541
		South Florida Hardwood Hammock	1668.06	2869.47	3872.25	8409.78	19.8348	34.1206	46.0446
		Southeast Florida Coastal Strand and Maritime Hammock	7603.74	2585.25	3245.4	13434.4	56.5991	19.2435	24.1574
		Southern and Central Appalachian Oak Forest	202664	367622	916322	1.48661e+06	13.6326	24.7289	61.6384
		Southern and Central Appalachian Oak Forest - Xeric	96627.1	248706	560078	905411	10.6722	27.4689	61.859
		Southern Appalachian Northern Hardwood Forest	47.43	55.26	63.81	166.5	28.4865	33.1892	38.3243
		Southern Coastal Plain Dry Upland Hardwood Forest	1162.08	3868.2	85205.1	90235.3	1.28783	4.28679	94.4254
		Southern Coastal Plain Oak Dome and Hammock	5487.84	22324.8	120760	148573	3.69371	15.0262	81.2801
		Southern Interior Low Plateau Dry-Mesic Oak Forest	176753	112801	3.38549e+06	3.67504e+06	4.80954	3.06939	92.1211
		Southern Ridge and Valley Dry Calcareous Forest	55790.2	158069	2.27838e+06	2.49224e+06	2.23855	6.34243	91.419
		Southwest Florida Coastal Strand and Maritime Hammock	250.83	392.76	707.4	1350.99	18.5664	29.072	52.3616
		West Gulf Coastal Plain Chenier and Upper Texas Coastal Fringe Forest and Woodland	972.63	46.98	10805.1	11824.7	8.22538	0.397303	91.3773
		Western Great Plains Dry Bur Oak Forest and Woodland	8313.3	26875.1	250861	286050	2.90624	9.39525	87.6985
		Western Great Plains Wooded Draw and Ravine	17857.4	100655	527301	645814	2.76509	15.5858	81.6491
	Evergreen dominated forest and woodland (mesic-wet)		2.94215e+06	6.4984e+06	3.98559e+06	1.34261e+07	21.9136	48.4011	29.6853
		Atlantic Coastal Plain Northern Maritime Forest	2887.56	4276.62	30900.7	38064.9	7.58589	11.2351	81.179
		California Coastal Redwood Forest	105351	51411.3	612894	769656	13.688	6.67978	79.6322
		Central and Southern Appalachian Spruce-Fir Forest	24111.1	15036	5278.59	44425.7	54.2728	33.8453	11.8818
		East Cascades Mesic Montane Mixed-Evergreen Forest and Woodland	78260	212830	143643	434733	18.0018	48.9566	33.0416
		Mediterranean California Mesic Mixed Evergreen Forest and Woodland	429255	1.52594e+06	739767	2.69496e+06	15.9281	56.6219	27.45
		North Pacific Hypermaritime Sitka Spruce Forest	36115.2	57089	259187	352391	10.2486	16.2004	73.5509
		North Pacific Hypermaritime Western Red-cedar-Western Hemlock Forest	3835.71	34555.5	67833.9	106225	3.61093	32.5304	63.8586
		North Pacific Maritime Mesic Subalpine Parkland	168929	36565.9	3645.9	209141	80.7729	17.4838	1.74327
		North Pacific Maritime Mesic-Wet Douglas-fir-Western Hemlock Forest	285831	727135	1.1794e+06	2.19236e+06	13.0376	33.1667	53.7957
		North Pacific Mesic Western Hemlock-Silver Fir Forest	91832.9	58810.2	16996.8	167640	54.7798	35.0813	10.1389
		Northern California Mesic Subalpine Woodland	80578	40039.3	4134.15	124751	64.5908	32.0953	3.31391
		Northern Pacific Mesic Subalpine Woodland	2478.69	2531.88	264.33	5274.9	46.9903	47.9986	5.01109
		Northern Rocky Mountain Mesic Montane Mixed Evergreen Forest	153523	1.35612e+06	541146	2.05079e+06	7.48604	66.1268	26.3872
		Rocky Mountain Subalpine Mesic Spruce-Fir Forest and Woodland	1.33233e+06	1.93176e+06	198681	3.46277e+06	38.4758	55.7865	5.73763
		Southern Rocky Mountain Mesic Montane Mixed Evergreen Forest and Woodland	146829	444294	181819	772942	18.9962	57.4809	23.5229
	Evergreen dominated forest and woodland (xeric-mesic)		1.21577e+07	3.5065e+07	2.61716e+07	7.33943e+07	16.565	47.7762	35.6589
		Acadian-Appalachian Montane Spruce-Fir Forest	326105	213144	533956	1.0732e+06	30.386	19.8605	49.7534
		Atlantic Coastal Plain Central Maritime Forest	1998.54	1866.6	11826.5	15691.6	12.7364	11.8955	75.3681
		Atlantic Coastal Plain Fall-Line Sandhills Longleaf Pine Woodland	17385.2	147592	905325	1.0703e+06	1.62433	13.7898	84.5859
		Atlantic Coastal Plain Upland Longleaf Pine Woodland	17912.1	86492.3	1.80013e+06	1.90453e+06	0.940498	4.5414	94.5181
		Boreal Jack Pine-Black Spruce Forest	61033.9	48407.9	37756.1	147198	41.4639	32.8863	25.6499
		California Coastal Closed-Cone Evergreen Forest and Woodland	5227.92	2631.33	28735.2	36594.4	14.2861	7.19052	78.5234
		California Montane Jeffrey Pine-(Ponderosa Pine) Woodland	166973	620680	234789	1.02244e+06	16.3308	60.7057	22.9635
		Central and Southern California Mixed Evergreen Woodland	9290.52	9927.72	4275.9	23494.1	39.544	42.2562	18.1999
		Colorado Plateau Pinyon-Juniper Woodland	1.32954e+06	5.7074e+06	2.64949e+06	9.68643e+06	13.7258	58.9216	27.3526
		Columbia Plateau Western Juniper Woodland and Savanna	99243.6	673838	742286	1.51537e+06	6.54914	44.467	48.9839
		East Cascades Oak-Ponderosa Pine Forest and Woodland	7874.64	23941.4	104613	136429	5.77197	17.5487	76.6794
		East Gulf Coastal Plain Interior Upland Longleaf Pine Woodland	28764.5	477726	4.97101e+06	5.4775e+06	0.52514	8.72161	90.7533
		East-Central Texas Plains Pine Forest and Woodland	1828.26	4622.31	114491	120942	1.51168	3.82193	94.6664
		Florida Longleaf Pine Sandhill	7585.11	66935.8	136684	211205	3.59135	31.6923	64.7163
		Great Basin Pinyon-Juniper Woodland	1.34424e+06	4.09249e+06	691072	6.12781e+06	21.9368	66.7856	11.2776
		Inter-Mountain Basins Subalpine Limber-Bristlecone Pine Woodland	42983.5	25490.6	797.4	69271.5	62.0507	36.7981	1.15112
		Klamath-Siskiyou Lower Montane Serpentine Mixed Evergreen Woodland	18065.8	18071.1	11210.9	47347.8	38.1555	38.1667	23.6778
		Klamath-Siskiyou Upper Montane Serpentine Mixed Evergreen Woodland	20075.1	6194.34	1435.95	27705.4	72.4592	22.3579	5.18292
		Laurentian Jack Pine-Red Pine Forest	53246.5	87821.9	116020	257089	20.7114	34.1602	45.1285
		Laurentian-Acadian Northern Pine-(Oak) Forest	128805	173587	616036	918428	14.0245	18.9004	67.075
		Madrean Encinal	76171.9	219755	275004	570931	13.3417	38.4907	48.1676
		Madrean Pinyon-Juniper Woodland	261069	1.35774e+06	624157	2.24296e+06	11.6395	60.5332	27.8274
		Mediterranean California Dry-Mesic Mixed Evergreen Forest and Woodland	528807	1.58832e+06	1.12005e+06	3.23718e+06	16.3354	49.0649	34.5997
		Mediterranean California Mixed Evergreen Forest	234757	288886	419240	942884	24.8978	30.6386	44.4636
		Mediterranean California Red Fir Forest	206280	164344	35052	405677	50.8484	40.5112	8.64039
		Mediterranean California Subalpine Woodland	14333.4	4453.38	878.31	19665.1	72.8875	22.6461	4.46634
		Middle Rocky Mountain Montane Douglas-fir Forest and Woodland	317458	1.11109e+06	274907	1.70346e+06	18.6361	65.2257	16.1382
		Mississippi Delta Maritime Forest	7.29	0	1786.23	1793.52	0.406463	0	99.5935
		North Pacific Dry Douglas-fir-(Madrone) Forest and Woodland	25063.5	83527.8	216841	325432	7.7016	25.6668	66.6316
		North Pacific Dry-Mesic Silver Fir-Western Hemlock-Douglas-fir Forest	377196	492568	131876	1.00164e+06	37.6579	49.1761	13.166
		North Pacific Maritime Dry-Mesic Douglas-fir-Western Hemlock Forest	293701	629028	743013	1.66574e+06	17.6318	37.7626	44.6056
		North Pacific Mountain Hemlock Forest	372586	174328	14832.2	561746	66.3263	31.0333	2.64037
		North Pacific Wooded Volcanic Flowage	22798	68227.6	9562.68	100588	22.6647	67.8286	9.50676
		Northeastern Interior Pine Barrens	46795.8	7772.76	65897.9	120466	38.8455	6.45222	54.7023
		Northern Rocky Mountain Dry-Mesic Montane Mixed Evergreen Forest	778618	3.57844e+06	1.95119e+06	6.30825e+06	12.3429	56.7264	30.9307
		Northern Rocky Mountain Ponderosa Pine Woodland and Savanna	145583	1.34221e+06	1.15029e+06	2.63808e+06	5.51853	50.8781	43.6034
		Northern Rocky Mountain Subalpine Woodland and Parkland	330654	151698	11232.9	493585	66.9903	30.7339	2.27578
		Northern Rocky Mountain Western Larch Savanna	10076.3	48819.3	30556.9	89452.5	11.2644	54.5757	34.1599
		Northwestern Great Plains - Black Hills Ponderosa Pine Woodland and Savanna	153319	835044	1.26357e+06	2.25193e+06	6.80834	37.0812	56.1104
		Ozark-Ouachita Shortleaf Pine-Bluestem Woodland	18274.9	1086.12	5534.73	24895.7	73.4057	4.36268	22.2317
		Rocky Mountain Foothill Limber Pine-Juniper Woodland	53894.3	295341	352447	701683	7.68073	42.0904	50.2289
		Rocky Mountain Lodgepole Pine Forest	988395	2.80593e+06	361483	4.15581e+06	23.7835	67.5183	8.69825
		Rocky Mountain Poor-Site Lodgepole Pine Forest	33305.6	172397	52268	257970	12.9106	66.8281	20.2613
		Rocky Mountain Subalpine Dry-Mesic Spruce-Fir Forest and Woodland	1.9274e+06	2.39215e+06	223430	4.54298e+06	42.4259	52.6559	4.91814
		Rocky Mountain Subalpine-Montane Limber-Bristlecone Pine Woodland	63016.8	89918.8	20037	172973	36.4317	51.9844	11.5839
		Sierra Nevada Subalpine Lodgepole Pine Forest and Woodland	222644	108576	7144.11	338365	65.8001	32.0885	2.11136
		Sierran-Intermontane Desert Western White Pine-White Fir Woodland	9992.79	12872.1	1877.85	24742.7	40.3868	52.0237	7.58951
		South Florida Pine Rockland	2406.15	23491.5	4240.89	30138.6	7.98362	77.9451	14.0713
		Southeastern Interior Longleaf Pine Woodland	3594.42	12672.9	12976	29243.3	12.2914	43.336	44.3726
		Southern Appalachian Low Mountain Pine Forest	44058.7	121172	554456	719686	6.12193	16.8367	77.0413
		Southern Appalachian Montane Pine Forest and Woodland	9408.06	11481.6	31271.2	52160.9	18.0366	22.0119	59.9515
		Southern Rocky Mountain Dry-Mesic Montane Mixed Evergreen Forest and Woodland	209543	594199	212530	1.01627e+06	20.6188	58.4685	20.9127
		Southern Rocky Mountain Pinyon-Juniper Woodland	106233	492536	937506	1.53628e+06	6.91497	32.0604	61.0246
		Southern Rocky Mountain Ponderosa Pine Woodland	566554	3.27927e+06	1.19519e+06	5.04101e+06	11.2389	65.0518	23.7093
		West Gulf Coastal Plain Upland Longleaf Pine Forest and Woodland	15557	16830.7	147317	179705	8.65698	9.36574	81.9773
	Mixed deciduous/evergreen forest and woodland (xeric-mesic)		2.09998e+06	5.68563e+06	2.63171e+07	3.41027e+07	6.15782	16.6721	77.1701
		Acadian Low-Elevation Spruce-Fir-Hardwood Forest	98008.9	443680	2.26562e+06	2.80731e+06	3.49121	15.8044	80.7043
		Appalachian Hemlock-Hardwood Forest	259082	1.29301e+06	5.37049e+06	6.92259e+06	3.74257	18.6782	77.5793
		Appalachian Shale Barrens	323.1	2268.54	28908.6	31500.3	1.02571	7.20165	91.7726
		Boreal White Spruce-Fir-Hardwood Forest	487333	862411	1.03251e+06	2.38225e+06	20.4568	36.2015	43.3416
		Central Appalachian Oak and Pine Forest	152876	529131	3.34344e+06	4.02545e+06	3.79775	13.1446	83.0576
		Central Appalachian Pine-Oak Rocky Woodland	23870.9	52967.2	368376	445214	5.36167	11.897	82.7413
		East Gulf Coastal Plain Interior Shortleaf Pine-Oak Forest	22056.1	152516	2.36155e+06	2.53612e+06	0.869681	6.01376	93.1166
		East Gulf Coastal Plain Jackson Plain Dry Flatwoods	2055.42	362.61	81910.2	84328.2	2.43741	0.429999	97.1326
		East Gulf Coastal Plain Maritime Forest	7467.12	10373.8	27086.4	44927.3	16.6205	23.0901	60.2894
		Inter-Mountain Basins Aspen-Mixed Evergreen Forest and Woodland	51527.3	383908	100473	535909	9.61493	71.6368	18.7482
		Inter-Mountain Basins Curl-leaf Mountain Mahogany Woodland and Shrubland	146314	372767	122055	641136	22.821	58.1417	19.0373
		Laurentian-Acadian Pine-Hemlock-Hardwood Forest	121512	138471	1.28707e+06	1.54705e+06	7.85444	8.95064	83.1949
		Madrean Pine-Oak Forest and Woodland	96098	429745	47722.9	573565	16.7545	74.9251	8.32039
		Madrean Upper Montane Evergreen-Oak Forest and Woodland	16316.2	59241.3	5501.7	81059.2	20.1287	73.084	6.78726
		Mediterranean California Lower Montane Black Oak-Evergreen Forest and Woodland	31103.5	222445	359876	613424	5.07047	36.2629	58.6667
		North Pacific Lowland Mixed Hardwood-Evergreen Forest and Woodland	33547	103179	359570	496296	6.75947	20.7898	72.4508
		Northern Crowley's Ridge Sand Forest	1838.16	1439.19	59928.8	63206.1	2.9082	2.27698	94.8148
		Ozark-Ouachita Shortleaf Pine-Oak Forest and Woodland	364595	203629	1.30925e+06	1.87748e+06	19.4194	10.8459	69.7347
		Southern Piedmont Dry Oak-(Pine) Forest	63822.1	230255	5.62076e+06	5.91484e+06	1.07902	3.89283	95.0282
		Southern Piedmont Dry Oak-Heath Forest	0	9.63	12.24	21.87	0	44.0329	55.9671
		West Gulf Coastal Plain Pine-Hardwood Flatwoods	13917.1	26759	285906	326582	4.26143	8.19365	87.5449
		West Gulf Coastal Plain Pine-Hardwood Forest	103861	152717	1.71136e+06	1.96794e+06	5.27765	7.76024	86.9621
		West Gulf Coastal Plain Sandhill Oak and Shortleaf Pine Forest and Woodland	2460.06	14347.3	167747	184554	1.33298	7.77401	90.893
	Mixed deciduous/evergreen forest and woodland (mesic-wet)		235755	376402	2.23321e+06	2.84537e+06	8.28556	13.2286	78.4859
		Atlantic Coastal Plain Mesic Hardwood and Mixed Forest	3179.88	17076.2	365055	385311	0.825276	4.43179	94.7429
		Atlantic Coastal Plain Southern Maritime Forest	20796.6	10901.6	115959	147658	14.0843	7.38304	78.5326
		Mediterranean California Mesic Serpentine Woodland and Chaparral	82109.1	113214	355545	550868	14.9054	20.5519	64.5427
		Northern Atlantic Coastal Plain Pitch Pine Barrens	2429.37	1382.49	4568.31	8380.17	28.9895	16.4972	54.5133
		Southern and Central Appalachian Cove Forest	127240	233827	1.39209e+06	1.75315e+06	7.25778	13.3375	79.4047
Grassland systems			3.09142e+06	9.87583e+06	6.41949e+07	7.71622e+07	4.00639	12.7988	83.1948
	Alpine grassland		818408	339068	68871.8	1.22635e+06	66.7354	27.6486	5.61601
		Mediterranean California Alpine Dry Tundra	1141.56	586.26	113.85	1841.67	61.985	31.8331	6.18189
		North Pacific Alpine and Subalpine Dry Grassland	44931.1	4929.39	787.23	50647.7	88.713	9.73271	1.55433
		Rocky Mountain Alpine Fell-Field	200626	73281.7	12581	286489	70.0293	25.5793	4.39145
		Rocky Mountain Dry Tundra	571709	260271	55389.7	887370	64.4274	29.3306	6.24201
	Headlands, Balds and Bluffs		7963.74	6950.52	325012	339926	2.34279	2.04472	95.6125
		Llano Uplift Acidic Forest, Woodland and Glade	1141.38	790.29	313810	315742	0.361492	0.250296	99.3882
		North Pacific Herbaceous Bald and Bluff	2693.97	4727.07	7562.52	14983.6	17.9795	31.5484	50.4721
		North Pacific Hypermaritime Shrub and Herbaceous Headland	492.21	51.39	1387.53	1931.13	25.4882	2.66114	71.8507
		Southern Appalachian Grass and Shrub Bald	3636.18	1381.77	2251.62	7269.57	50.0192	19.0076	30.9732
	Lowland grassland and prairie (mesic-wet)		1386.72	4650.75	14099.9	20137.3	6.88632	23.0952	70.0185
		California Mesic Serpentine Grassland	759.24	3212.46	3236.31	7208.01	10.5333	44.5679	44.8988
		Great Lakes Wet-Mesic Lakeplain Prairie	627.48	1438.29	10863.5	12929.3	4.85316	11.1243	84.0226
	Lowland grassland and prairie (xeric-mesic)		1.05145e+06	7.28383e+06	5.79717e+07	6.6307e+07	1.58573	10.985	87.4293
		Arkansas Valley Prairie and Woodland	646.29	500.22	22204.1	23350.6	2.76777	2.14222	95.09
		Central Mixedgrass Prairie	28627.2	48447.9	7.91342e+06	7.9905e+06	0.358266	0.606319	99.0354
		Central Tallgrass Prairie	25751.8	57591.8	1.54313e+06	1.62647e+06	1.58329	3.54091	94.8758
		Chihuahuan Loamy Plains Desert Grassland	365.76	4073.04	242012	246451	0.148411	1.65268	98.1989
		Chihuahuan Sandy Plains Semi-Desert Grassland	4504.32	41957.3	55607.9	102070	4.41299	41.1066	54.4804
		Columbia Basin Foothill and Canyon Dry Grassland	159452	221216	919546	1.30021e+06	12.2635	17.0138	70.7226
		Columbia Basin Palouse Prairie	2984.4	5960.43	93215.5	102160	2.92129	5.83439	91.2443
		East Gulf Coastal Plain Black Belt Calcareous Prairie and Woodland	2.88	100.08	13878.1	13981	0.0205993	0.715826	99.2636
		East Gulf Coastal Plain Jackson Prairie and Woodland	17.55	25.11	5.31	47.97	36.5854	52.3452	11.0694
		Eastern Highland Rim Prairie and Barrens	450.45	8797.5	29785.6	39033.5	1.15401	22.5383	76.3077
		Florida Dry Prairie	7009.74	34689.5	83925.6	125625	5.5799	27.6136	66.8065
		Inter-Mountain Basins Semi-Desert Grassland	206132	1.61884e+06	1.74263e+06	3.56759e+06	5.77789	45.3761	48.846
		North-Central Interior Sand and Gravel Tallgrass Prairie	6856.92	11133.8	154607	172598	3.97277	6.45072	89.5765
		Northern Tallgrass Prairie	53841.2	3990.24	696971	754802	7.13316	0.528647	92.3382
		Northwestern Great Plains Mixedgrass Prairie	314330	3.5347e+06	1.76092e+07	2.14583e+07	1.46484	16.4724	82.0627
		South Texas Sand Sheet Grassland	3161.16	200.16	430579	433941	0.728477	0.0461261	99.2254
		Southeastern Great Plains Tallgrass Prairie	28422.3	42359	2.59874e+06	2.66952e+06	1.0647	1.58677	97.3485
		Southern Blackland Tallgrass Prairie	86.22	621.36	64495.5	65203.1	0.132233	0.952961	98.9148
		Tamaulipan Clay Grassland	2.16	0	4709.7	4711.86	0.0458418	0	99.9542
		Tamaulipan Savanna Grassland	4159.98	809.55	722942	727911	0.571495	0.111215	99.3173
		West Gulf Coastal Plain Northern Calcareous Prairie	297.54	72.36	7681.14	8051.04	3.69567	0.898766	95.4056
		West Gulf Coastal Plain Southern Calcareous Prairie	1976.13	8751.69	292990	303718	0.650647	2.88152	96.4678
		Western Great Plains Foothill and Piedmont Grassland	11968.6	52680	439303	503952	2.37494	10.4534	87.1717
		Western Great Plains Sand Prairie	86044	276373	7.64125e+06	8.00367e+06	1.07506	3.45308	95.4719
		Western Great Plains Shortgrass Prairie	100423	1.30548e+06	1.42042e+07	1.56101e+07	0.643318	8.36302	90.9937
		Western Great Plains Tallgrass Prairie	3936.33	4465.17	444646	453048	0.868855	0.985585	98.1456
	Montane grassland		930462	2.0343e+06	2.7036e+06	5.66836e+06	16.415	35.8886	47.6963
		Mediterranean California Subalpine Meadow	1598.67	1362.15	520.02	3480.84	45.9277	39.1328	14.9395
		North Pacific Montane Grassland	14185.1	22651.5	7406.73	44243.3	32.0615	51.1975	16.7409
		Northern Rocky Mountain Lower Montane, Foothill and Valley Grassland	191873	723438	1.83237e+06	2.74768e+06	6.98308	26.329	66.6879
		Northern Rocky Mountain Subalpine-Upper Montane Grassland	310808	325501	75600.2	711909	43.6584	45.7222	10.6194
		Rocky Mountain Subalpine-Montane Mesic Meadow	270107	453764	311196	1.03507e+06	26.0956	43.8391	30.0653
		Southern Rocky Mountain Montane-Subalpine Grassland	141890	507579	476502	1.12597e+06	12.6016	45.0792	42.3192
	Sand prairie, coastal grasslands and lomas		281750	207035	3.1116e+06	3.60039e+06	7.82556	5.75035	86.4241
		Atlantic Coastal Plain Southern Dune and Maritime Grassland	7444.17	1100.07	6898.14	15442.4	48.2061	7.12371	44.6702
		California Central Valley and Southern Coastal Grassland	213935	193747	2.67604e+06	3.08373e+06	6.93753	6.28289	86.7796
		California Northern Coastal Grassland	17599.1	5445.27	281399	304443	5.78077	1.7886	92.4306
		Central and Upper Texas Coast Dune and Coastal Grassland	12885.9	1120.86	35343.9	49350.7	26.1109	2.27121	71.6178
		East Gulf Coastal Plain Dune and Coastal Grassland	1228.32	1435.68	1135.71	3799.71	32.3267	37.7839	29.8894
		Northern Atlantic Coastal Plain Dune and Swale	7238.61	3134.43	16132.6	26505.6	27.3097	11.8255	60.8648
		South Texas Dune and Coastal Grassland	16136.5	143.55	21936.4	38216.4	42.2239	0.375624	57.4005
		South Texas Lomas	3837.69	169.29	14459.2	18466.2	20.7822	0.916756	78.301
		Southwest Florida Dune and Coastal Grassland	83.7	542.43	4284.45	4910.58	1.70448	11.0461	87.2494
		Texas-Louisiana Coastal Prairie	1361.88	196.29	53970.2	55528.4	2.45258	0.353495	97.1939
Riparian and wetland systems			5.20008e+06	6.4943e+06	3.61148e+07	4.78092e+07	10.8768	13.5838	75.5394
	Bog or fen		567449	1.13884e+06	1.44652e+06	3.15281e+06	17.9982	36.1214	45.8804
		Boreal Acidic Peatland Systems	562447	1.13106e+06	1.43435e+06	3.12785e+06	17.9819	36.1608	45.8573
		Mediterranean California Serpentine Fen	1.08	0	0	1.08	100	0	0
		Mediterranean California Subalpine-Montane Fen	145.53	149.49	33.75	328.77	44.265	45.4695	10.2655
		North Pacific Bog and Fen	610.38	848.43	3052.62	4511.43	13.5296	18.8062	67.6641
		Rocky Mountain Subalpine-Montane Fen	4235.76	6769.71	9071.91	20077.4	21.0972	33.7181	45.1847
		Southern and Central Appalachian Bog and Fen	9.09	12.87	14.67	36.63	24.8157	35.1351	40.0491
	Depressional wetland		143232	368589	1.88574e+06	2.39756e+06	5.97407	15.3735	78.6524
		Atlantic Coastal Plain Depression Pondshore	2023.83	649.71	11135.2	13808.8	14.6561	4.70505	80.6389
		Central Florida Herbaceous Pondshore	1674.63	3083.31	11403.5	16161.5	10.3619	19.0781	70.56
		Columbia Plateau Vernal Pool	1881	886.77	1102.95	3870.72	48.5956	22.9097	28.4947
		East Gulf Coastal Plain Southern Depression Pondshore	7040.61	14726.7	44488.7	66256	10.6264	22.227	67.1467
		Great Plains Prairie Pothole	21279.4	7114.77	187070	215464	9.87609	3.30207	86.8218
		Inter-Mountain Basins Alkaline Closed Depression	6363.27	4808.52	27169.2	38341	16.5965	12.5415	70.862
		Lower Mississippi River Bottomland Depressions	2928.69	1150.11	29583.5	33662.3	8.7002	3.41661	87.8832
		Mississippi River Bottomland Depression	1239.39	32123.1	211275	244637	0.506623	13.1309	86.3625
		Northern California Claypan Vernal Pool	481.23	14.13	2621.61	3116.97	15.439	0.453325	84.1076
		Northern Rocky Mountain Wooded Vernal Pool	0.09	5.04	22.95	28.08	0.320513	17.9487	81.7308
		South Florida Cypress Dome	2194.02	87838.1	12647.1	102679	2.13677	85.5462	12.3171
		South Florida Freshwater Slough and Gator Hole	19658.7	12094.7	25472.3	57225.8	34.3529	21.1351	44.512
		Southern Coastal Plain Nonriverine Cypress Dome	36386.5	102250	377283	515920	7.05274	19.819	73.1283
		Southern Piedmont/Ridge and Valley Upland Depression Swamp	0.27	91.89	126.9	219.06	0.123254	41.9474	57.9293
		Western Great Plains Closed Depression Wetland	3254.31	10465.8	47486.7	61206.8	5.31691	17.0991	77.584
		Western Great Plains Depressional Wetland Systems	28644.7	25104.7	657178	710928	4.02919	3.53126	92.4395
		Western Great Plains Open Freshwater Depression Wetland	1366.29	8894.43	46027.3	56288.1	2.42732	15.8016	81.7711
		Western Great Plains Saline Depression Wetland	6814.8	57287.2	193641	257743	2.64402	22.2265	75.1295
	Floodplain and riparian		1.68835e+06	2.53946e+06	2.0059e+07	2.42869e+07	6.95171	10.4561	82.5922
		Atlantic Coastal Plain Blackwater Stream Floodplain Forest	10724.5	41057.6	747110	798892	1.34242	5.13932	93.5183
		Atlantic Coastal Plain Brownwater Stream Floodplain Forest	0	0	107.28	107.28	0	0	100
		Atlantic Coastal Plain Small Blackwater River Floodplain Forest	78814.7	60367.9	964304	1.10349e+06	7.14234	5.47065	87.387
		Atlantic Coastal Plain Small Brownwater River Floodplain Forest	59676.3	14083.2	427014	500774	11.9168	2.81229	85.2709
		California Central Valley Riparian Woodland and Shrubland	6818.04	4391.01	94314.3	105523	6.46117	4.16117	89.3777
		Central Appalachian Floodplain	367.74	450.18	3200.58	4018.5	9.15118	11.2027	79.6461
		Central Appalachian Riparian	422.46	746.64	8368.2	9537.3	4.42956	7.82863	87.7418
		Central Interior and Appalachian Floodplain Systems	125473	86457.6	1.32751e+06	1.53944e+06	8.15056	5.61616	86.2333
		Central Interior and Appalachian Riparian Systems	13624.1	11559.2	125794	150978	9.02393	7.6562	83.3199
		Columbia Basin Foothill Riparian Woodland and Shrubland	13704.8	52787.2	104099	170591	8.03375	30.9438	61.0225
		Cumberland Riverscour	22.59	262.71	4343.22	4628.52	0.488061	5.6759	93.836
		East Gulf Coastal Plain Large River Floodplain Forest	76315.1	93022.2	688943	858280	8.89162	10.8382	80.2702
		East Gulf Coastal Plain Small Stream and River Floodplain Forest	27733.1	64225.3	1.8128e+06	1.90476e+06	1.45599	3.37183	95.1722
		East-Central Texas Plains Floodplain Forest	0	3.6	44660.3	44663.9	0	0.00806019	99.9919
		East-Central Texas Plains Riparian Forest	4073.31	2463.48	345725	352262	1.15633	0.699332	98.1443
		Eastern Boreal Floodplain	11711	17205.7	53447.8	82364.5	14.2185	20.8897	64.8919
		Eastern Great Plains Floodplain Systems	56667.1	30691.9	838238	925597	6.12222	3.3159	90.5619
		Edwards Plateau Riparian	335.79	637.65	45721.3	46694.7	0.719118	1.36557	97.9153
		Great Basin Foothill and Lower Montane Riparian Woodland and Shrubland	20296.7	78408.8	145957	244662	8.29582	32.0478	59.6564
		Inter-Mountain Basins Montane Riparian Systems	0	2.79	0.09	2.88	0	96.875	3.125
		Laurentian-Acadian Floodplain Systems	35667.7	33911.2	288533	358112	9.95994	9.46944	80.5706
		Mediterranean California Foothill and Lower Montane Riparian Woodland	80598.4	167754	240896	489248	16.4739	34.2882	49.2379
		Mediterranean California Serpentine Foothill and Lower Montane Riparian Woodland and Seep	636.48	416.43	527.22	1580.13	40.2802	26.3542	33.3656
		Mississippi River Floodplain and Riparian Forest	196449	129508	1.29809e+06	1.62405e+06	12.0963	7.97437	79.9294
		Mississippi River Low Floodplain (Bottomland) Forest	56573.7	46461.5	427859	530894	10.6563	8.75156	80.5921
		Mississippi River Riparian Forest	2343.96	1179.81	63485.7	67009.5	3.49795	1.76066	94.7414
		North American Warm Desert Lower Montane Riparian Woodland and Shrubland	8536.59	15391.3	38465.1	62392.9	13.682	24.6683	61.6498
		North American Warm Desert Riparian Mesquite Bosque	10456.1	46567	31873.4	88896.5	11.7621	52.3834	35.8545
		North American Warm Desert Riparian Systems	2458.08	1763.01	55473.3	59694.4	4.11777	2.95339	92.9288
		North American Warm Desert Riparian Woodland and Shrubland	21312.6	27445.8	122457	171215	12.4479	16.03	71.5221
		North Pacific Lowland Riparian Forest and Shrubland	33843.8	74240.4	355852	463936	7.29493	16.0023	76.7028
		North Pacific Montane Riparian Woodland and Shrubland	18341.5	28407.3	28950.5	75699.3	24.2294	37.5266	38.2441
		Northern Rocky Mountain Lower Montane Riparian Woodland and Shrubland	49098.2	143879	238870	431847	11.3694	33.3171	55.3135
		Northwestern Great Plains Floodplain	6844.86	18629.1	84698.1	110172	6.21288	16.9091	76.878
		Northwestern Great Plains Riparian	13545.5	173125	683487	870157	1.55668	19.8959	78.5475
		Ozark-Ouachita Riparian	2174.4	2413.71	60817.1	65405.2	3.3245	3.69039	92.9851
		Red River Large Floodplain Forest	1563.93	2970.99	89077	93611.9	1.67065	3.17373	95.1556
		Rocky Mountain Lower Montane Riparian Woodland and Shrubland	59910.8	224335	383013	667259	8.97864	33.6204	57.401
		Rocky Mountain Montane Riparian Systems	1588.05	197.01	13259.2	15044.2	10.5559	1.30954	88.1346
		Rocky Mountain Subalpine-Montane Riparian Shrubland	121999	162326	80607.2	364932	33.4307	44.4811	22.0883
		Rocky Mountain Subalpine-Montane Riparian Woodland	23240.2	46194	22414.4	91848.6	25.3027	50.2937	24.4036
		South-Central Interior Large Floodplain	44212.6	18273.9	215497	277983	15.9048	6.57373	77.5215
		South-Central Interior Small Stream and Riparian	17902.6	28884.2	236873	283660	6.31129	10.1827	83.506
		Southern Coastal Plain Blackwater River Floodplain Forest	56904.3	166944	1.0941e+06	1.31795e+06	4.31763	12.6669	83.0154
		Southern Coastal Plain Hydric Hammock	43192.3	112589	562441	718222	6.01379	15.676	78.3102
		Southern Piedmont Large Floodplain Forest	1732.41	1711.71	20938.1	24382.3	7.10521	7.02031	85.8745
		Southern Piedmont Small Floodplain and Riparian Forest	6252.03	20872.5	458834	485958	1.28654	4.29513	94.4183
		Tamaulipan Floodplain	7410.96	657.45	130173	138241	5.36089	0.475582	94.1635
		Tamaulipan Riparian Systems	714.96	28.35	40670	41413.3	1.7264	0.0684562	98.2051
		Texas-Louisiana Coastal Prairie Slough	44.01	67.41	14056.6	14168	0.31063	0.475791	99.2136
		West Gulf Coastal Plain Large River Floodplain Forest	67163.8	23114.6	654882	745160	9.01333	3.10197	87.8847
		West Gulf Coastal Plain Small Stream and River Forest	96678	120070	2.26295e+06	2.4797e+06	3.89878	4.84213	91.2591
		Western Great Plains Floodplain	5633.73	6228.45	129658	141520	3.98086	4.4011	91.618
		Western Great Plains Floodplain Systems	65287.5	41383.6	1.26271e+06	1.36938e+06	4.76767	3.02207	92.2103
		Western Great Plains Riparian Woodland and Shrubland	21257.9	92696.6	584895	698850	3.04184	13.2642	83.694
	Freshwater forested marsh, or swamp		343406	600056	1.80937e+06	2.75283e+06	12.4747	21.7978	65.7275
		Atlantic Coastal Plain Clay-Based Carolina Bay Forested Wetland	706.68	7.2	9077.85	9791.73	7.21711	0.0735314	92.7094
		Atlantic Coastal Plain Nonriverine Swamp and Wet Hardwood Forest	69479.2	43624.9	416600	529704	13.1166	8.23571	78.6477
		Laurentian-Acadian Alkaline Evergreen-Hardwood Swamp	261898	504889	1.34443e+06	2.11121e+06	12.4051	23.9146	63.6803
		North Pacific Hardwood-Evergreen Swamp	3322.98	4554.54	22481.7	30359.3	10.9455	15.0021	74.0523
		Northern Rocky Mountain Evergreen Swamp	476.91	1424.25	351.63	2252.79	21.1697	63.2216	15.6086
		South Florida Dwarf Cypress Savanna	7522.38	45555.8	16427.5	69505.7	10.8227	65.5426	23.6348
	Freshwater herbaceous marsh, swamp, or baygall		1.79616e+06	1.19983e+06	6.81933e+06	9.81531e+06	18.2995	12.2241	69.4764
		Atlantic Coastal Plain Central Fresh-Oligohaline Tidal Marsh	16817.7	2027.52	50075.4	68920.6	24.4015	2.94182	72.6566
		Atlantic Coastal Plain Clay-Based Carolina Bay Herbaceous Wetland	18.99	3.51	130.77	153.27	12.3899	2.29008	85.32
		Atlantic Coastal Plain Embayed Region Tidal Freshwater Marsh	1148.22	404.55	4625.46	6178.23	18.5849	6.54799	74.8671
		Atlantic Coastal Plain Large Natural Lakeshore	20.7	27.27	387.81	435.78	4.7501	6.25774	88.9922
		Atlantic Coastal Plain Northern Fresh and Oligohaline Tidal Marsh	4193.82	2891.16	30460.2	37545.2	11.1701	7.70048	81.1295
		Atlantic Coastal Plain Northern Tidal Wooded Swamp	3171.69	1070.01	13237.6	17479.3	18.1454	6.12157	75.7331
		Atlantic Coastal Plain Peatland Pocosin	128059	76932	411479	616470	20.773	12.4794	66.7476
		Atlantic Coastal Plain Southern Tidal Wooded Swamp	6241.05	2596.32	17392.3	26229.7	23.7938	9.8984	66.3078
		Atlantic Coastal Plain Streamhead Seepage Swamp - Pocosin - and Baygall	548.19	6110.28	16920.2	23578.6	2.32494	25.9145	71.7606
		Central Florida Herbaceous Seep	19016.5	12289.1	63067	94372.6	20.1505	13.0219	66.8276
		Central Interior and Appalachian Shrub-Herbaceous Wetland Systems	63564.9	12910.1	410944	487419	13.0411	2.64868	84.3102
		Central Interior and Appalachian Swamp Systems	64406.2	97266.1	1.1659e+06	1.32757e+06	4.85142	7.32661	87.822
		East Gulf Coastal Plain Tidal Wooded Swamp	3594.87	7273.17	11320.5	22188.5	16.2015	32.779	51.0195
		Florida Big Bend Fresh-Oligohaline Tidal Marsh	3037.68	533.07	1474.29	5045.04	60.2112	10.5662	29.2226
		Floridian Highlands Freshwater Marsh	31397.6	96298.3	246759	374455	8.38487	25.7169	65.8982
		Great Lakes Coastal Marsh Systems	291.6	341.1	2596.05	3228.75	9.03136	10.5645	80.4042
		Great Lakes Freshwater Estuary and Delta	698.58	2071.08	5884.74	8654.4	8.07196	23.9309	67.9971
		Gulf and Atlantic Coastal Plain Swamp Systems	6912.81	14061.7	68402.7	89377.2	7.73442	15.733	76.5326
		Gulf and Atlantic Coastal Plain Tidal Marsh Systems	201651	79831.8	1.17724e+06	1.45872e+06	13.8238	5.47273	80.7035
		Laurentian-Acadian Freshwater Marsh	3628.08	1893.96	18269.1	23791.1	15.2497	7.96078	76.7895
		Laurentian-Acadian Shrub-Herbaceous Wetland Systems	170466	194496	991755	1.35672e+06	12.5646	14.3358	73.0996
		Laurentian-Acadian Swamp Systems	75652.6	153733	866893	1.09628e+06	6.90085	14.0232	79.076
		North American Arid West Emergent Marsh	53454.4	40380.7	123957	217792	24.5438	18.541	56.9152
		North Pacific Intertidal Freshwater Wetland	2785.32	419.13	15407	18611.5	14.9656	2.252	82.7824
		North Pacific Shrub Swamp	1700.91	2689.65	48075.4	52466	3.24193	5.12647	91.6316
		Northern Atlantic Coastal Plain Basin Swamp and Wet Hardwood Forest	45782.7	26893.7	281103	353780	12.941	7.60182	79.4572
		Northern Great Lakes Coastal Marsh	73.8	65.16	401.13	540.09	13.6644	12.0647	74.271
		South Florida Bayhead Swamp	4383.09	22051.9	4977.72	31412.7	13.9532	70.2006	15.8462
		South Florida Everglades Sawgrass Marsh	459890	143056	146659	749605	61.351	19.0842	19.5648
		South Florida Mangrove Swamp	189959	33951.8	50100.4	274011	69.3253	12.3906	18.2841
		Southern Coastal Plain Herbaceous Seepage Bog	12.6	11.7	3415.5	3439.8	0.3663	0.340136	99.2936
		Southern Coastal Plain Nonriverine Basin Swamp	193435	123743	393939	711116	27.2016	17.4012	55.3972
		Southern Coastal Plain Seepage Swamp and Baygall	2000.34	8238.87	57711	67950.2	2.94383	12.1249	84.9313
		Temperate Pacific Freshwater Aquatic Bed	2.16	3.06	237.87	243.09	0.88856	1.25879	97.8526
		Temperate Pacific Freshwater Emergent Marsh	37644.7	33208	108472	179324	20.9925	18.5184	60.4891
		West Gulf Coastal Plain Near-Coast Large River Swamp	472.86	0	8137.08	8609.94	5.49202	0	94.508
		West Gulf Coastal Plain Seepage Swamp and Baygall	21.69	57.69	1520.82	1600.2	1.35546	3.60517	95.0394
	Interdunal wetland		18215.5	5534.91	25412.4	49162.8	37.0513	11.2583	51.6903
		Atlantic and Gulf Coastal Plain Interdunal Wetland	109.17	30.87	113.58	253.62	43.0447	12.1718	44.7835
		Great Lakes Wooded Dune and Swale	18106.3	5489.55	24381.9	47977.7	37.7389	11.4419	50.8192
		Inter-Mountain Basins Interdunal Swale Wetland	0	14.49	916.92	931.41	0	1.55571	98.4443
	Salt, brackish and estuary wetland		292096	88033.7	576843	956974	30.5229	9.19918	60.2779
		Acadian Salt Marsh and Estuary Systems	3609.99	2831.31	16976	23417.3	15.4159	12.0907	72.4934
		Atlantic Coastal Plain Central Salt and Brackish Tidal Marsh	91894.9	12563	233305	337763	27.207	3.71948	69.0736
		Atlantic Coastal Plain Embayed Region Tidal Salt and Brackish Marsh	20876.9	7430.22	32689.3	60996.4	34.2265	12.1814	53.5921
		Atlantic Coastal Plain Indian River Lagoon Tidal Marsh	5785.83	135.27	2900.52	8821.62	65.5869	1.53339	32.8797
		Atlantic Coastal Plain Northern Tidal Salt Marsh	96987.1	36056.4	161037	294080	32.9798	12.2608	54.7594
		Florida Big Bend Salt-Brackish Tidal Marsh	36702.4	21573.6	24075.7	82351.7	44.5678	26.1969	29.2352
		Mediterranean California Eelgrass Bed	36.54	15.39	7701.12	7753.05	0.471298	0.198503	99.3302
		Mississippi Sound Salt and Brackish Tidal Marsh	20950.4	5263.38	26637.1	52850.9	39.6406	9.95893	50.4005
		North Pacific Maritime Eelgrass Bed	59.76	4.05	12786.7	12850.5	0.465041	0.0315164	99.5034
		Temperate Pacific Tidal Salt and Brackish Marsh	15192.5	2160.99	58735.7	76089.2	19.9667	2.84007	77.1932
	Wet Flatwood		112727	370695	2.19374e+06	2.67716e+06	4.21068	13.8466	81.9427
		Atlantic Coastal Plain Southern Wet Pine Savanna and Flatwoods	3434.22	10416.2	92117.4	105968	3.24081	9.82954	86.9296
		Central Atlantic Coastal Plain Wet Longleaf Pine Savanna and Flatwoods	3801.24	3315.24	134519	141636	2.68381	2.34068	94.9755
		Central Florida Pine Flatwoods	767.25	7000.11	23230.9	30998.2	2.47514	22.5823	74.9426
		East Gulf Coastal Plain Near-Coast Pine Flatwoods	37232.3	183447	628949	849628	4.38218	21.5915	74.0263
		East Gulf Coastal Plain Southern Loblolly-Hardwood Flatwoods	2806.92	932.49	43877.2	47616.6	5.89484	1.95833	92.1468
		Lower Mississippi River Flatwoods	4769.01	171.36	75791.2	80731.5	5.90725	0.212259	93.8805
		North-Central Interior Wet Flatwoods	3283.83	5397.39	93576.7	102258	3.21132	5.27821	91.5105
		South Florida Pine Flatwoods	32419.5	114298	355109	501827	6.46031	22.7763	70.7634
		South-Central Interior / Upper Coastal Plain Wet Flatwoods	45	6.93	88.47	140.4	32.0513	4.9359	63.0128
		South-Central Interior/Upper Coastal Plain Wet Flatwoods	113.04	36.09	7174.89	7324.02	1.54341	0.492762	97.9638
		West Gulf Coastal Plain Nonriverine Wet Hardwood Flatwoods	3358.8	1344.42	39555.4	44258.6	7.58904	3.03765	89.3733
		West Gulf Coastal Plain Wet Longleaf Pine Savanna and Flatwoods	20695.6	44330.2	699750	764775	2.7061	5.7965	91.4974
	Wet meadow or prairie		238452	183262	1.29879e+06	1.7205e+06	13.8594	10.6517	75.4889
		Chihuahuan-Sonoran Desert Bottomland and Swale Grassland	948.78	934.29	89899.4	91782.4	1.03373	1.01794	97.9483
		Columbia Plateau Silver Sagebrush Seasonally Flooded Shrub-Steppe	3872.61	19790.3	14941.4	38604.2	10.0316	51.2645	38.7039
		East Gulf Coastal Plain Savanna and Wet Prairie	3642.03	6788.16	33604.7	44034.9	8.27078	15.4154	76.3138
		Eastern Great Plains Wet Meadow, Prairie, and Marsh	50682.3	8501.04	753445	812629	6.23684	1.04612	92.717
		Northern Atlantic Coastal Plain Pitch Pine Lowland	0	0	0.09	0.09	0	0	100
		Rocky Mountain Alpine-Montane Wet Meadow	128644	133172	222253	484069	26.5756	27.5109	45.9135
		South Florida Wet Marl Prairie	12356.5	4587.12	3893.67	20837.2	59.2999	22.014	18.6861
		Temperate Pacific Montane Wet Meadow	19186.8	8258.4	17167.8	44613	43.0073	18.5112	38.4815
		Texas Saline Coastal Prairie	18313.7	691.29	147298	166303	11.0122	0.415682	88.5721
		Willamette Valley Wet Prairie	804.6	539.64	16285.6	17629.8	4.56386	3.06095	92.3752
Shrubland, steppe, and savanna systems			1.45584e+07	6.07267e+07	7.30627e+07	1.48348e+08	9.81372	40.9354	49.2509
	Alpine and avalanche chute shrubland		180614	43516.6	7112.61	231244	78.1057	18.8185	3.07581
		Acadian-Appalachian Alpine Tundra	2167.83	449.64	970.02	3587.49	60.4275	12.5336	27.039
		Acadian-Appalachian Subalpine Woodland and Heath-Krummholz	2156.13	168.93	541.98	2867.04	75.204	5.89214	18.9038
		Mediterranean California Alpine Fell-Field	427.05	143.64	163.89	734.58	58.1353	19.554	22.3107
		North Pacific Avalanche Chute Shrubland	40208.7	12216.8	573.3	52998.8	75.8672	23.0511	1.08172
		North Pacific Dry and Mesic Alpine Dwarf-Shrubland, Fell-field and Meadow	15823.5	4623.84	1444.32	21891.7	72.281	21.1214	6.59757
		Rocky Mountain Alpine Dwarf-Shrubland	99534.5	22141.8	3417.21	125094	79.5681	17.7002	2.73172
		Rocky Mountain Alpine Tundra/Fell-field/Dwarf-shrub Map Unit	20296.6	3771.99	1.89	24070.5	84.3216	15.6706	0.00785193
	Arid scrub and shrubland		6.83211e+06	2.03906e+07	2.33849e+07	5.06076e+07	13.5002	40.2916	46.2082
		Apacherian-Chihuahuan Mesquite Upland Scrub	192080	1.34378e+06	5.21263e+06	6.74849e+06	2.84626	19.9123	77.2414
		Chihuahuan Creosotebush, Mixed Desert and Thorn Scrub	301080	1.35851e+06	3.0712e+06	4.73079e+06	6.36426	28.7164	64.9193
		Chihuahuan Mixed Desert and Thorn Scrub	110911	49785.9	2.60842e+06	2.76912e+06	4.00529	1.7979	94.1968
		Chihuahuan Mixed Salt Desert Scrub	32501	235549	494614	762664	4.26151	30.885	64.8535
		Chihuahuan Stabilized Coppice Dune and Sand Flat Scrub	14352	427255	196456	638063	2.24931	66.9613	30.7894
		Chihuahuan Succulent Desert Scrub	60859.1	58722.4	704176	823758	7.38798	7.1286	85.4834
		Colorado Plateau Blackbrush-Mormon-tea Shrubland	266972	956706	107318	1.331e+06	20.058	71.879	8.063
		Inter-Mountain Basins Mixed Salt Desert Scrub	519356	6.77511e+06	1.87309e+06	9.16755e+06	5.66516	73.9031	20.4317
		Mojave Mid-Elevation Mixed Desert Scrub	1.23438e+06	1.10207e+06	468003	2804454	44.0149	39.2973	16.6878
		Sonora-Mojave Creosotebush-White Bursage Desert Scrub	2.83196e+06	4.64206e+06	2.26217e+06	9.73618e+06	29.0869	47.6784	23.2347
		Sonora-Mojave Mixed Salt Desert Scrub	98154.1	306059	330806	735019	13.354	41.6396	45.0065
		Sonoran Mid-Elevation Desert Scrub	124004	210991	204356	539351	22.9913	39.1194	37.8893
		Sonoran Paloverde-Mixed Cacti Desert Scrub	880571	2.08002e+06	1.03008e+06	3.99068e+06	22.0657	52.122	25.8123
		Southern California Coastal Scrub	123119	211810	879059	1.21399e+06	10.1417	17.4474	72.4109
		Southern Colorado Plateau Sand Shrubland	24386.1	628073	49653.6	702113	3.47325	89.4547	7.07203
		Tamaulipan Calcareous Thornscrub	2845.08	1088.82	599160	603094	0.471747	0.180539	99.3477
		Tamaulipan Mesquite Upland Scrub	11726.8	2870.73	3.14166e+06	3.15625e+06	0.371542	0.0909537	99.5375
		Tamaulipan Mixed Deciduous Thornscrub	2860.29	160.56	152037	155058	1.84466	0.103548	98.0518
	Chaparral		438908	1.21093e+06	903740	2.55358e+06	17.188	47.4208	35.3912
		California Maritime Chaparral	38.79	794.7	576.72	1410.21	2.75065	56.3533	40.896
		California Mesic Chaparral	19196.7	30834.5	32101.5	82132.7	23.3728	37.5423	39.0849
		California Montane Woodland and Chaparral	18788	24273.5	37135.8	80197.4	23.4272	30.2672	46.3055
		California Xeric Serpentine Chaparral	1615.86	16173.2	18749.2	36538.2	4.42239	44.2638	51.3139
		Coahuilan Chaparral	3977.55	4511.79	1086.3	9575.64	41.5382	47.1174	11.3444
		Great Basin Semi-Desert Chaparral	5724.27	9025.92	2330.01	17080.2	33.5141	52.8443	13.6416
		Madrean Oriental Chaparral	0	8.37	0	8.37	0	100	0
		Mogollon Chaparral	216323	666499	283744	1.16657e+06	18.5435	57.1334	24.323
		Northern and Central California Dry-Mesic Chaparral	14987.7	144998	208305	368291	4.06953	39.3707	56.5598
		Sonora-Mojave Semi-Desert Chaparral	10013	3725.19	2760.93	16499.2	60.6882	22.5781	16.7338
		Southern California Dry-Mesic Chaparral	148243	310082	316951	775276	19.1214	39.9963	40.8824
	Deciduous dominated savanna and glade		242061	514567	2.94876e+06	3.70539e+06	6.53267	13.887	79.5804
		California Central Valley Mixed Oak Savanna	60929.2	95957.8	864466	1.02135e+06	5.96553	9.39516	84.6393
		California Coastal Live Oak Woodland and Savanna	88385.9	135210	483769	707365	12.4951	19.1146	68.3903
		California Lower Montane Blue Oak-Foothill Pine Woodland and Savanna	63312.4	256352	1.09642e+06	1.41608e+06	4.47096	18.1029	77.4261
		North-Central Interior Oak Savanna	5455.53	3973.23	65633.1	75061.9	7.26804	5.29327	87.4387
		North-Central Oak Barrens	13655.9	2729.79	131176	147561	9.25437	1.84994	88.8957
		Paleozoic Plateau Bluff and Talus	8155.53	13374.5	234171	255701	3.18948	5.2305	91.58
		Southern California Oak Woodland and Savanna	1223.19	4705.47	27102.1	33030.8	3.70318	14.2457	82.0511
		West Gulf Coastal Plain Nepheline Syenite Glade	0	0	83.79	83.79	0	0	100
		Willamette Valley Upland Prairie and Savanna	943.47	2263.68	45947.1	49154.2	1.91941	4.60526	93.4753
	Deciduous dominated shrubland		469245	1.54018e+06	9.38338e+06	1.13928e+07	4.11879	13.5189	82.3624
		North Pacific Montane Shrubland	10873.4	14531.9	4490.46	29895.7	36.371	48.6086	15.0204
		Northern Atlantic Coastal Plain Heathland and Grassland	1466.91	237.15	2219.13	3923.19	37.3907	6.04483	56.5644
		Northern California Coastal Scrub	4353.84	703.89	15130.4	20188.2	21.5663	3.48665	74.9471
		Northern Rocky Mountain Montane-Foothill Deciduous Shrubland	86557.6	260372	369453	716383	12.0826	36.3453	51.5721
		Northern Rocky Mountain Subalpine Deciduous Shrubland	175037	212372	39503.9	426913	41.0006	49.746	9.25338
		Northwestern Great Plains Shrubland	11972.7	67167.3	287194	366334	3.26825	18.335	78.3967
		Rocky Mountain Gambel Oak-Mixed Montane Shrubland	140115	814327	946595	1.90104e+06	7.37047	42.8359	49.7936
		Rocky Mountain Lower Montane-Foothill Shrubland	21187.7	115526	207764	344478	6.15068	33.5366	60.3128
		Western Great Plains Mesquite Woodland and Shrubland	17680.9	54939.8	7.51103e+06	7.58365e+06	0.233144	0.72445	99.0424
	Evergreen dominated shrubland and savanna		526790	1.11671e+06	3.39446e+06	5.03795e+06	10.4564	22.1659	67.3777
		Atlantic Coastal Plain Xeric River Dune	617.94	1558.44	19063.4	21239.8	2.90935	7.33735	89.7533
		Colorado Plateau Pinyon-Juniper Shrubland	417858	565267	170430	1.15356e+06	36.2235	49.0022	14.7743
		Edwards Plateau Limestone Shrubland	6671.7	14939.4	1.6884e+06	1.71001e+06	0.390155	0.87364	98.7362
		Florida Peninsula Inland Scrub	9597.69	20364.6	58173.3	88135.6	10.8897	23.106	66.0043
		Great Lakes Alvar	789.48	650.43	7174.89	8614.8	9.16423	7.55015	83.2856
		Inter-Mountain Basins Juniper Savanna	67491.4	327926	354389	749806	9.00119	43.7348	47.264
		Madrean Juniper Savanna	5745.24	49194.4	50355.3	105295	5.45633	46.7206	47.8231
		Southern Rocky Mountain Juniper Woodland and Savanna	17997.4	136803	1.04609e+06	1.20089e+06	1.49867	11.3918	87.1095
		Southern Rocky Mountain Ponderosa Pine Savanna	20.7	4.5	379.35	404.55	5.1168	1.11235	93.7709
	Intermittently flooded flat, wash and gully		359497	1.97986e+06	1.34825e+06	3.6876e+06	9.74879	53.6895	36.5617
		Inter-Mountain Basins Greasewood Flat	245228	1.71815e+06	1.16876e+06	3.13214e+06	7.8294	54.8554	37.3152
		North American Warm Desert Wash	114269	261707	179485	555461	20.5719	47.1153	32.3128
	Mixed deciduous/evergreen savanna and glade		139813	143669	835754	1.11924e+06	12.4918	12.8363	74.6718
		Central Appalachian Alkaline Glade and Woodland	1179.63	3230.73	62425.8	66836.2	1.76496	4.83381	93.4012
		Central Interior Highlands Calcareous Glade and Barrens	23962.2	20920.5	135289	180171	13.2997	11.6114	75.0889
		Cumberland Sandstone Glade and Barrens	0	2.88	0	2.88	0	100	0
		Klamath-Siskiyou Xeromorphic Serpentine Savanna and Chaparral	5556.24	9206.46	6278.85	21041.5	26.406	43.7537	29.8402
		Laurentian Pine-Oak Barrens	106127	108492	569079	783699	13.5418	13.8436	72.6146
		Nashville Basin Limestone Glade	1464.21	1816.29	60577.7	63858.2	2.29291	2.84425	94.8628
		Southern Piedmont Glade and Barrens	4.59	0	7.92	12.51	36.6906	0	63.3094
		West Gulf Coastal Plain Catahoula Barrens	1519.02	0	2095.29	3614.31	42.0279	0	57.9721
	Sagebrush dominated shrubland		1.7627e+06	1.48468e+07	7.20546e+06	2.38149e+07	7.40167	62.3423	30.2561
		Colorado Plateau Mixed Low Sagebrush Shrubland	15778.4	117390	115255	248423	6.35144	47.2541	46.3945
		Columbia Plateau Scabland Shrubland	22434.2	113449	257931	393815	5.69664	28.8077	65.4957
		Great Basin Xeric Mixed Sagebrush Shrubland	393906	2.81325e+06	382202	3.58936e+06	10.9743	78.3775	10.6482
		Inter-Mountain Basins Big Sagebrush Shrubland	1.27462e+06	1.06141e+07	5.26846e+06	1.71572e+07	7.42903	61.864	30.707
		Inter-Mountain Basins Mat Saltbush Shrubland	37996.4	771346	551239	1.36058e+06	2.79266	56.6924	40.515
		Wyoming Basins Dwarf Sagebrush Shrubland and Steppe	17973.7	417190	630377	1.06554e+06	1.68682	39.1529	59.1603
	Steppe		3.60669e+06	1.89399e+07	2.36509e+07	4.61975e+07	7.80712	40.9977	51.1951
		Apacherian-Chihuahuan Semi-Desert Grassland and Steppe	361733	1.85332e+06	3.41464e+06	5.6297e+06	6.42544	32.9205	60.6541
		Chihuahuan Gypsophilous Grassland and Steppe	15366.8	58835.4	7181.46	81383.7	18.8819	72.2939	8.8242
		Columbia Plateau Low Sagebrush Steppe	172295	926447	343155	1.4419e+06	11.9492	64.2519	23.7989
		Columbia Plateau Steppe and Grassland	89113.2	415444	480101	984658	9.05017	42.1917	48.7581
		Inter-Mountain Basins Big Sagebrush Steppe	1.3361e+06	7.02546e+06	1.09373e+07	1.92989e+07	6.92321	36.4035	56.6733
		Inter-Mountain Basins Montane Sagebrush Steppe	1.12327e+06	5.54469e+06	3.16394e+06	9.83189e+06	11.4247	56.3949	32.1803
		Inter-Mountain Basins Semi-Desert Shrub Steppe	375545	2.77656e+06	1.71495e+06	4.86705e+06	7.71606	57.0481	35.2358
		Northern Rocky Mountain Foothill Evergreen Wooded Steppe	77832.3	48478	147085	273395	28.4688	17.7318	53.7994
		Western Great Plains Sandhill Steppe	55441.8	290691	3.44252e+06	3.78865e+06	1.46336	7.67267	90.864
Sparse and barren systems			5.07162e+06	6.96332e+06	3.26311e+06	1.5298e+07	33.1521	45.5177	21.3302
	Alpine sparse and barren		985303	288585	37985.6	1.31187e+06	75.1066	21.9979	2.89552
		Mediterranean California Alpine Bedrock and Scree	501233	92053.4	5184.45	598471	83.7523	15.3814	0.866283
		North American Alpine Ice Field	42582.5	1949.49	1459.26	45991.3	92.5883	4.23883	3.17291
		North Pacific Alpine and Subalpine Bedrock and Scree	30374.7	1579.41	1383.84	33338	91.1115	4.73757	4.15094
		Rocky Mountain Alpine Bedrock and Scree	410831	192832	29815.5	633479	64.8531	30.4402	4.70663
		Southern Appalachian Rocky Summit	282.6	170.1	142.56	595.26	47.4751	28.5757	23.9492
	Beach, shore and sand		226187	740436	743405	1.71003e+06	13.2271	43.2996	43.4732
		Atlantic Coastal Plain Northern Sandy Beach	37.44	0	218.79	256.23	14.6119	0	85.3881
		Atlantic Coastal Plain Sea Island Beach	1265.31	116.1	3040.56	4421.97	28.6142	2.62553	68.7603
		Atlantic Coastal Plain Southern Beach	1706.4	521.82	2536.74	4764.96	35.8114	10.9512	53.2374
		Florida Panhandle Beach Vegetation	4911.39	1812.24	5057.91	11781.5	41.6872	15.382	42.9308
		Great Lakes Dune	597.33	25.83	1751.4	2374.56	25.1554	1.08778	73.7568
		Inter-Mountain Basins Active and Stabilized Dune	67909.1	315605	360293	743807	9.12993	42.431	48.439
		Louisiana Beach	741.69	158.94	1755.18	2655.81	27.9271	5.98461	66.0883
		Mediterranean California Northern Coastal Dune	3801.87	2590.02	5643.27	12035.2	31.5897	21.5204	46.8899
		Mediterranean California Southern Coastal Dune	476.19	639.72	3289.14	4405.05	10.8101	14.5224	74.6675
		North American Warm Desert Active and Stabilized Dune	118362	283717	74144.1	476223	24.8543	59.5765	15.5692
		North Pacific Maritime Coastal Sand Dune and Strand	3452.22	767.16	20430.5	24649.8	14.005	3.11223	82.8827
		Northern Atlantic Coastal Plain Sandy Beach	1405.44	938.88	9574.65	11919	11.7916	7.87719	80.3312
		South Florida Shell Hash Beach	84.42	0.45	78.21	163.08	51.766	0.275938	47.9581
		Southeast Florida Beach	0.9	8.82	436.77	446.49	0.201572	1.97541	97.823
		Southwest Florida Beach	1320.48	195.21	2086.47	3602.16	36.658	5.41925	57.9227
		Texas Coastal Bend Beach	4562.46	133.29	36826.3	41522	10.988	0.32101	88.6909
		Unconsolidated Shore	5615.55	4120.02	72175.4	81911	6.85567	5.02988	88.1145
		Undifferentiated Barren Land	9267.57	128881	134958	273106	3.39339	47.1907	49.4159
		Upper Texas Coast Beach	670.05	204.57	9108.63	9983.25	6.71174	2.04913	91.2391
	Bluff and badland		286485	895766	802332	1.98458e+06	14.4355	45.1362	40.4282
		Columbia Plateau Ash and Tuff Badland	16963.7	75214.4	22535.7	114714	14.7879	65.5669	19.6452
		East Gulf Coastal Plain Dry Chalk Bluff	0.09	43.29	231.48	274.86	0.0327439	15.7498	84.2174
		Inter-Mountain Basins Shale Badland	58791.7	373008	132337	564137	10.4215	66.1202	23.4583
		Mediterranean California Coastal Bluff	18.72	1.89	17.64	38.25	48.9412	4.94118	46.1176
		North American Warm Desert Badland	5301.36	5001.3	5359.32	15662	33.8486	31.9327	34.2187
		Western Great Plains Badland	205409	442498	641851	1.28976e+06	15.9262	34.3086	49.7653
	Cliff, canyon and talus		2.46798e+06	3.08534e+06	999386	6.5527e+06	37.6635	47.085	15.2515
		Central California Coast Ranges Cliff and Canyon	1361.52	1248.48	3968.55	6578.55	20.6964	18.978	60.3256
		Central Interior Acidic Cliff and Talus	195.03	52.47	1133.82	1381.32	14.1191	3.79854	82.0824
		Central Interior Calcareous Cliff and Talus	4386.51	7114.59	12361.1	23862.2	18.3826	29.8153	51.8021
		Colorado Plateau Mixed Bedrock Canyon and Tableland	741399	1.48397e+06	206698	2.43207e+06	30.4843	61.0168	8.49889
		Great Lakes Acidic Rocky Shore and Cliff	967.59	4586.76	41065	46619.4	2.07551	9.83874	88.0857
		Inter-Mountain Basins Cliff and Canyon	100037	252426	112034	464497	21.5366	54.3439	24.1195
		Klamath-Siskiyou Cliff and Outcrop	6731.28	981.18	1253.43	8965.89	75.0765	10.9435	13.98
		North American Warm Desert Bedrock Cliff and Outcrop	1.44097e+06	1.10432e+06	410791	2.95608e+06	48.746	37.3576	13.8965
		North Pacific Coastal Cliff and Bluff	52.92	82.44	164.07	299.43	17.6736	27.5323	54.7941
		North Pacific Montane Massive Bedrock, Cliff and Talus	50882.5	5156.73	1735.38	57774.6	88.0707	8.9256	3.00371
		North-Central Appalachian Acidic Cliff and Talus	0.63	0	394.56	395.19	0.159417	0	99.8406
		North-Central Appalachian Circumneutral Cliff and Talus	2271.96	687.6	1720.53	4680.09	48.5452	14.692	36.7628
		Rocky Mountain Cliff, Canyon and Massive Bedrock	102371	177924	69698.4	349993	29.2495	50.8363	19.9142
		Sierra Nevada Cliff and Canyon	3227.76	23810.4	3326.58	30364.7	10.63	78.4146	10.9554
		Southern Appalachian Montane Cliff	412.29	461.16	466.56	1340.01	30.7677	34.4147	34.8177
		Southern California Coast Ranges Cliff and Canyon	3263.4	1503.9	4471.11	9238.41	35.3243	16.2788	48.397
		Southern Interior Acid Cliff	772.38	655.65	4261.5	5689.53	13.5755	11.5238	74.9007
		Southern Interior Calcareous Cliff	27.18	29.52	140.31	197.01	13.7963	14.984	71.2197
		Southern Piedmont Cliff	101.43	258.12	613.62	973.17	10.4226	26.5236	63.0537
		Southwestern Great Plains Canyon	7646.85	11838.9	85608.4	105094	7.27619	11.265	81.4588
		Western Great Plains Cliff and Outcrop	900.18	8234.64	37478.4	46613.2	1.93117	17.6659	80.403
	Playa, wash and mudflat		347989	1.57064e+06	509337	2.42797e+06	14.3325	64.6896	20.9779
		Inter-Mountain Basins Playa	235780	1.36856e+06	414744	2.01909e+06	11.6776	67.7813	20.5412
		Inter-Mountain Basins Wash	858.96	2249.55	2481.84	5590.35	15.365	40.2399	44.3951
		North American Warm Desert Playa	109125	198165	47590.6	354881	30.7497	55.84	13.4103
		Temperate Pacific Freshwater Mudflat	1961.73	1597.23	13141.8	16700.8	11.7464	9.56382	78.6898
		Temperate Pacific Intertidal Mudflat	263.7	67.86	31378.7	31710.2	0.831593	0.214	98.9544
	Other sparse and barren		757676	382547	170662	1.31089e+06	57.7988	29.1823	13.0188
		Geysers and Hot Springs	1497.51	0.9	1.44	1499.85	99.844	0.060006	0.0960096
		Inter-Mountain Basins Volcanic Rock and Cinder Land	326663	99082.6	37750	463495	70.4781	21.3773	8.14462
		Mediterranean California Serpentine Barrens	296.82	227.07	210.24	734.13	40.4315	30.9305	28.638
		North American Warm Desert Pavement	175404	86091.8	68585.9	330082	53.1396	26.0819	20.7784
		North American Warm Desert Volcanic Rockland	225587	180060	56591.5	462238	48.8032	38.9539	12.2429
		North Pacific Serpentine Barren	888.48	1562.4	0	2450.88	36.2515	63.7485	0
		North Pacific Volcanic Rock and Cinder Land	27315.1	15500.2	5845.68	48661	56.1334	31.8535	12.0131
		Southern Appalachian Granitic Dome	1.17	8.46	36.54	46.17	2.53411	18.3236	79.1423
		Southern Piedmont Granite Flatrock	22.95	13.86	1640.43	1677.24	1.36832	0.826358	97.8053
		Total area	5.06089e+07	1.40341e+08	3.00051e+08	4.91e+08
